# Supplementary material for: NiO Nanoparticles for Electrochemical Insulin Detection
Source: Sensors (Basel). 2021 Jul 26;21(15):5063. doi: 10.3390/s21155063 (PMC8347614; doi:10.3390/s21155063)
Supplement: Supplementary file 1 [file sensors-21-05063-s001.zip]

Archive with 1 entries (1 files):
- sensors-1296802-supplementary.jpg
